# Supplementary material for: Combined therapy with the estrogen receptor ERα and IFNα-2b suppresses HBV replication by inducing GBP1 expression
Source: Front Immunol. 2026 Jan 16;16:1698786. doi: 10.3389/fimmu.2025.1698786 (PMC12855106; doi:10.3389/fimmu.2025.1698786)
Supplement: Supplementary file 1 [file Table1.xlsx]

## Sheet: Response
								Response
								Male	Female	P
							Number	20	20
							GBP1_BASE	1.805(1.55,1.985)	1.945(1.685,2.23)	0.183
							GBP1_THREE	2.02(1.8725,2.27)	1.96(1.71,2.19)	0.512
							GBP1_SIX	2.13(1.9475,2.3675)	1.99(1.69,2.375)	0.429
							RGBP1_BASE	2.0557(1.2108,3.8906)	1.6595(1.0916,2.7159)	0.341
							RGBP1_THREE	4.4156(2.7491,7.8674)	7.6483(4.3744,15.2482)	0.028
							RGBP1_SIX	4.9627(3.1813,6.886)	5.895(4.0071,12.264)	0.121
							ER_RNABASE	0.9331(0.5758,1.5373)	1.0396(0.4166,1.9191)	0.904
							ER_THREE	0.9576(0.7638,1.3717)	1(0.5887,1.5832)	0.883
							ER_SIX	0.8424(0.3364,1.4354)	0.9466(0.2143,1.6526)	0.883
							HBS_BASE	460.845(46.2175,11072.47)	535.49(65.3475,2244.61)	0.799
							HBS_THREE	55.78(4.1675,3829.285)	177.575(5.2825,1030.9725)	0.947
							HBS_SIX	1.98(0.025,363.6625)	15.56(1.92,188.03)	0.565
																																				1.98
																																				363.663

## Sheet: Nonresponse
							Nonresponse
							Male	Female	P
						Number	20	6
						GBP1_BASE	1.985(1.7375,2.0825)	1.965（1.845,2.205）	0.929
						GBP1_THREE	1.775(1.5675,2.1125)	1.57(1.4,1.98)	0.295
						GBP1_SIX	1.765(1.450,2.000)	1.6(1.508,1.845)	0.457
						RGBP1_BASE	1.5666(1.0434,2.775)	1.1265(0.7732,2.2274)	0.355
						RGBP1_THREE	3.0534(1.0709,5.4548)	3.5008(0.8927,10.1658)	1
						RGBP1_SIX	3.1898(2.3579,4.4211)	4.3403(2.8234,7.2611)	0.139
						ER_RNABASE	0.4072(0.333,1.6688)	1.9785(0.6534,3.046)	0.054
						ER_THREE	0.3141(0.042,1.101)	1.6879(0.5945,2.7)	0.054
						ER_SIX	0.3535(0.0445,0.483)	1.4654(0.456,2.6505)	0.059
						HBS_BASE	1955.845(1088.47,5352.2)	5393.955(1088.4025,10183.625)	0.421
						HBS_THREE	1917.26(819.115,2718.23)	1663.1(221.4225,7056.6975)	0.882
						HBS_SIX	1658.51(877.0825,2962.6525)	2046.735(1271.815,6574.9425)	0.573
